# Supplementary material for: Genetic Diversity and Evolutionary Kinetics of Influenza A Virus H3N2 Subtypes Circulating in Riyadh, Saudi Arabia
Source: Vaccines (Basel). 2023 Mar 20;11(3):702. doi: 10.3390/vaccines11030702 (PMC10054866; doi:10.3390/vaccines11030702)
Supplement: Supplementary file 1 [file vaccines-11-00702-s001.zip]

Archive with 1 entries (1 files):
- vaccines-2248119-Supplementary Materials.pdf
